# Supplementary material for: Tracking tumor evolution during the first-line treatment in brain glioma via serial profiling of cell-free tumor DNA from tumor in situ fluid
Source: Front Oncol. 2023 Oct 17;13:1238607. doi: 10.3389/fonc.2023.1238607 (PMC10619896; doi:10.3389/fonc.2023.1238607)
Supplement: Supplementary file 2 [file Table_1.xlsx]

## Sheet: Table S1. Basic information
Patient number	Sex	Age	Diagnosis	Grade	PFS (day)	Interval surgery and first ctDNA
1	Female	58	IDH-wild-type	4	197	29
2	Male	47	IDH-wild-type	4	335	12
3	Female	53	IDH-wild-type	4	168	1
4	Male	64	IDH-wild-type	4	465	467
5	Female	48	IDH-wild-type	4	275	25
6	Male	50	IDH-wild-type	4	618	456
7	Female	66	IDH-wild-type	4	409	14
8	Male	78	IDH-wild-type	4	279	13
9	Male	27	IDH-wild-type	4	405	28
10	Female	35	IDH-wild-type	4	346	21
11	Male	65	IDH-wild-type	4	261	39
12	Female	52	IDH-mutant-noncodel	2	946	116
13	Female	61	IDH-wild-type	4	429	800
14	Male	52	IDH-wild-type	4	411	260
15	Male	46	IDH-wild-type	4	303	11
16	Female	68	IDH-wild-type	4	305	108
17	Female	62	IDH-wild-type	4	141	13
18	Male	66	IDH-wild-type	4	312	35
19	Female	55	IDH-wild-type	4	321	27
20	Male	61	IDH-wild-type	4	259	97
21	Female	69	IDH-wild-type	4	385	23
22	Female	50	IDH-wild-type	4	299	142
23	Male	48	IDH-wild-type	4	153	35
24	Female	46	IDH-wild-type	4	112	117
25	Male	58	IDH-wild-type	4	177	43
26	Female	69	IDH-wild-type	4	295	329
27	Female	41	IDH-wild-type	4	317	2
28	Male	30	IDH-wild-type	4	245	9
29	Female	69	IDH-wild-type	4	104	12
30	Female	51	IDH-wild-type	4	201	17
31	Male	40	IDH-wild-type	4	231	21
32	Male	70	IDH-wild-type	4	286	173
33	Male	60	IDH-wild-type	4	356	23
34	Male	80	IDH-wild-type	4	335	31
35	Female	65	IDH-wild-type	4	237	205
36	Male	61	IDH-wild-type	4	373	376
37	Female	8	IDH-wild-type	4	169	16
38	Female	63	IDH-wild-type	4	302	299
39	Male	73	IDH-wild-type	4	311	52
40	Female	55	IDH-wild-type	4	251	19
41	Male	58	IDH-wild-type	4	412	122
42	Female	54	IDH-wild-type	4	674	854
43	Male	23	IDH-wild-type	4	119	119
44	Male	65	IDH-wild-type	4	261	19
45	Female	58	IDH-wild-type	4	169	170
46	Female	49	IDH-wild-type	4	260	14
47	Male	39	IDH-wild-type	4	480	720
48	Male	64	IDH-wild-type	4	216	216
49	Male	49	IDH-mutant-codel	2	729	106
50	Male	45	IDH-mutant-codel	3		23
51	Female	37	IDH-mutant-codel	3	798	498
52	Female	59	IDH-mutant-codel	3	149	37
53	Male	48	IDH-mutant-codel	3	855	855
54	Female	62	IDH-mutant-codel	3	851	21
55	Male	33	IDH-mutant-codel	3	647	647
56	Male	48	IDH-mutant-codel	2	864	40
57	Female	43	IDH-mutant-codel	2		38
58	Female	56	IDH-mutant-codel	3	1348	443
59	Female	47	IDH-mutant-codel	3	396	396
60	Male	56	IDH-mutant-codel	3	935	45
61	Male	28	IDH-mutant-noncodel	2	1115	261
62	Female	27	IDH-mutant-noncodel	2	1007	343
63	Female	47	IDH-mutant-noncodel	2	1503	509
64	Female	31	IDH-mutant-noncodel	4	756	491
65	Female	41	IDH-mutant-noncodel	4		29
66	Male	56	IDH-mutant-noncodel	2	1105	746
67	Male	64	IDH-mutant-noncodel	4	271	122
68	Female	55	IDH-mutant-noncodel	2	744	744
69	Male	61	IDH-mutant-noncodel	4	1590	44
70	Female	53	IDH-mutant-noncodel	3		30
71	Male	36	IDH-mutant-noncodel	4	530	12
72	Male	39	IDH-mutant-noncodel	4	506	23
73	Female	74	IDH-mutant-noncodel	4	956	39
74	Female	34	IDH-mutant-noncodel	2	1322	834
75	Female	43	IDH-wild-type	4	446	352
76	Female	49	IDH-wild-type	4	603	1254
77	Female	67	IDH-wild-type	4	372	372
78	Female	71	IDH-wild-type	4	104	109
79	Male	43	IDH-wild-type	4	348	129
80	Female	35	IDH-wild-type	4	317	139
81	Female	41	IDH-wild-type	4	289	91
82	Female	51	IDH-wild-type	4	172	43
83	Male	50	IDH-wild-type	4	263	263
84	Male	67	IDH-wild-type	4	268	33
85	Female	61	IDH-wild-type	4	399	399
86	Male	58	IDH-wild-type	4	335	17
87	Female	51	IDH-wild-type	4	201	201
88	Male	50	IDH-wild-type	4	303	138
89	Female	69	IDH-wild-type	4	229	30
90	Male	71	IDH-wild-type	4	261	116
91	Male	36	IDH-wild-type	4	390	420
92	Female	42	IDH-wild-type	4		53
93	Female	61	IDH-mutant-codel	3	1116	1320
94	Female	45	IDH-mutant-codel	2		229
95	Female	31	IDH-mutant-codel	3		33
96	Male	53	IDH-mutant-codel	3		108
97	Male	47	IDH-mutant-codel	2		493
98	Male	35	IDH-mutant-noncodel	4	363	323
99	Male	41	IDH-mutant-noncodel	2	638	433
100	Female	48	IDH-mutant-noncodel	3		95
101	Male	42	IDH-mutant-noncodel	4		21
102	Female	61	IDH-mutant-noncodel	2		197
103	Male	40	IDH-mutant-noncodel	3		20
104	Female	46	IDH-mutant-noncodel	4	237	165
105	Female	33	IDH-mutant-noncodel	4		31
106	Female	48	IDH-mutant-noncodel	2		43
107	Male	26	IDH-mutant-noncodel	3		75
108	Male	43	IDH-wild-type	4
109	Male	41	IDH-wild-type	4
110	Female	70	IDH-wild-type	4
111	Male	62	IDH-wild-type	4
112	Female	51	IDH-wild-type	4
113	Female	39	IDH-wild-type	4
114	Male	49	IDH-wild-type	4
115	Male	53	IDH-wild-type	4
116	Female	58	IDH-wild-type	4

## Sheet: Table S2. No. of variants
Patient	No. of cf-tDNA samples	No. of variants in tumor	Variants per cf-tDNA sample before treatment	In treatment-1	In treatment-2	In treatment-3	In treatment-4	In treatment-5	At recurrence-1	At recurrence-2	In later-line treatment-1	In later-line treatment-2				No. of variants with MMR mutations		Without MMR mutations
1	2	2	9	3												189		0
2	3	1	12	0	0											264		0
3	1	4	1													10		0
4	2	1							189	264						20		0
5	1	2	6													12		0
6	3	2		3	2	1										13		0
7	1	1	7													22		0
8	3	2	20	12					10							37		0
9	4	2	3	2	2	4										20		0
10	2	3	28	4												13		0
11	2	1	14	2												35		0
12	2	2		0	0											15		0
13	1	2		1												5		0
14	1	3		13												8		0
15	3	2	14	0	0											29		0
16	1	2		22												19		0
17	1	4		3												33		0
18	1	2	17													19		0
19	2	1	7	0												22		0
20	1	4		15												184		0
21	1	2	2													138		0
22	1	3		0												15		0
23	2	3	18	11												74		0
24	1	5							5							10		0
25	2	6		5					7							5		0
26	2	3							3		2					42		0
27	3	3		7					3		6					24		1
28	1	3	37													40		1
29	1	4	4													132		1
30	3	2	8	20					13							19		1
31	3	3	21	35	0											18		1
32	1	2		1												26		1
33	1	3	21													12		1
34	5	1	25	5	9	1	5									15		1
35	2	1		7	8											7		1
36	1	1							3									1
37	1	2	2															1
38	1	5							9									1
39	1	3		3														1
40	1	2	29															1
41	3	1		8	6	0												1
42	3	2		0	8	1												1
43	3	3							7		8	3						1
44	1	1	7															1
45	1	2		4														1
46	3	2		15	6	19												1
47	1	1							2									1
48	1	4							138									1
49	2	1		2	1													1
50	1	3	6															1
51	2	7		1	2													1
52	4	21		33					22		5	184						1
53	1	18		19														2
54	3	2	1	0	0													2
55	1	4							2									2
56	3	10	15	0	0													2
57	1	2	10															2
58	5	4		1	6	1	2	1										2
59	1	4							4									2
60	4	4	1	1	8	8												2
61	2	2		0	0													2
62	2	5		0	0													2
63	3	5		0	0	74												2
64	1	5		10														2
65	1	5	25															2
66	3	4		4					4		11							2
67	3	24		5					42	24								2
68	2	3	3	3					4									2
69	3	3	5	40					132									2
70	1	4	19															2
71	3	2	1	8					4									3
72	4	2	32	18					1		2							3
73	2	4	1	0														3
74	2	3		0	0													3
75	1	5		3														3
76	1	5							6									3
77	2	7		18					17									3
78	1	5							10									3
79	1	6		0														3
80	2	4		336					26									3
81	2	5		1	6													3
82	2	7	17	12														3
83	1	5		3														3
84	3	14	1	1					16									3
85	1	7		3														3
86	1	6	14															3
87	1	5		0														3
88	5	4		0	3	4	1	1										4
89	4	5		15	1	2	12											4
90	3	5		7					15		10							4
91	5	4		3	7	6	3	5										4
92	1	8		21														4
93	1	5									2							4
94	2	6		5	1													4
95	1	5	2															4
96	2	4		2	1													4
97	1	3		13														4
98	1	5		1														4
99	2	4							6		7							4
100	2	5		32	7													5
101	1	10	6															5
102	1	4		2														5
103	1	8	27															5
104	2	6		4					9									5
105	2	6	4	6														5
106	1	12	44															5
107	1	5		5														5
																		6
																		6
																		6
																		6
																		6
																		6
																		6
																		6
																		6
																		6
																		6
																		6
																		7
																		7
																		7
																		7
																		7
																		7
																		7
																		7
																		7
																		7
																		8
																		8
																		8
																		8
																		8
																		8
																		8
																		9
																		9
																		9
																		9
																		10
																		10
																		10
																		11
																		11
																		12
																		12
																		13
																		14
																		14
																		14
																		15
																		15
																		15
																		16
																		17
																		17
																		17
																		18
																		18
																		21
																		21
																		21
																		25
																		27
																		28
																		32
																		32
																		44
																		336

## Sheet: Table S3. Baseline cf-tDNA
Patient	NOM in tissue	mVAF in tissue	NOM in cf-tDNA	mVAF in cf-tDNA	IDH status	Extent of resection	Age	Sex
1	2	37.1	9	0.4	wild-type	0.679775	58	Female
2	1	22.3	12	0.9	wild-type	0.628349	47	Male
3	4	33.1	1	1.34	wild-type	0.546972	53	Female
5	2	51.8	6	0.3	wild-type	0.123511	48	Female
7	1	31.3	7	0.6	wild-type	0.648684	66	Female
8	2	37	20	0.2	wild-type	0.635793	78	Male
9	2	44.8	3	1.2	wild-type	0.933996	27	Male
10	3	91.9	28	49.9	wild-type	0.650165	35	Female
11	1	40.1	14	1.7	wild-type	0.65446	72	Male
15	2	32.2	14	1.5	wild-type	0.82938	52	Male
18	2	85.8	17	15.4	wild-type	0.7921	66	Male
19	1	40.5	7	0.3	wild-type	0.7046	52	Female
21	2	74.2	2	31.6	wild-type	0.84647	69	Female
23	3	32.9	18	19.9	wild-type	0.550274	48	Male
28	3	73.9	37	5.9	wild-type	0.924373	30	Male
29	4	83.1	4	9.2	wild-type	0.586842	69	Female
30	2	47.4	8	1.7	wild-type	0.628372	51	Female
31	3	38.2	21	1.1	wild-type	0.793872	40	Male
33	3	65.8	21	0.2	wild-type	0.37293	60	Male
34	1	71.6	25	0.8	wild-type	0.503783	80	Male
40	2	22.6	29	1.2	wild-type	0.964677	55	Female
44	1	55.5	7	7.2	wild-type	0.687803	65	Male
50	3	51.2	6	3.2	mutant	0.528982
54	2	46.7	1	0.2	mutant	0.798376
56	10	41.8	15	1.9	mutant	0.926497
65	5	84.6	25	5.5	mutant	0.751371
71	2	61.2	1	0.2	mutant	0.743294
72	2	81.5	32	1.5	mutant	0.618681
73	4	76.3	1	1.5	mutant	0.877327

## Sheet: Table S4.  Targetable variants
Targetable variants in tumor		Targetable variants in cf-tDNA			cf-tDNA unique variants		Implicated genes
BRAF:p.Val60oGlu		AKT1:p.Glu17Lys			AKT1:p.Glu17Lys		AKT1
BRCA2:p.Trp2970Ter		BRAF:p.Asp594Asn			BRAF:p.Asp594Asn		BRAF
CDK4: amplification		BRAF:p.Gly464Arg			BRAF:p.Gly464Arg		BRCA1
CDKN2A:p.Leu16ProfsTer9		BRAF:p.Gly466Glu			BRAF:p.Gly466Glu		BRCA2
CDKN2A:p.Trp15Ter		BRAF:p.Val60oGlu			BRCA1:p.Asp295ThrfsTer3		CDKN2A
EGFR:p.Arg222Cys		BRCA1:p.Asp295ThrfsTer3			BRCA1:p.His888ThrfsTer5		CHEK2
EGFR:p.Glu746_Ala750del		BRCA1:p.His888ThrfsTer5			BRCA2:c.7977-2A>T		EGFR
EGFR:p.Gly598Val		BRCA2:c.7977-2A>T			BRCA2:p.Ala2717ProfsTer16		FGFR3
EGFR:p.Thr790Met		BRCA2:p.Ala2717ProfsTer16			BRCA2:p.Ala3235ProfsTer14		HRAS
FGFR3:FGFR3-TACC3		BRCA2:p.Ala3235ProfsTer14			BRCA2:p.Arg245Ter		KRAS
H3F3A:p.Lys28Met		BRCA2:p.Arg245Ter			BRCA2:p.Arg2494Ter		NF1
IDH1:p.Arg132Gly		BRCA2:p.Arg2494Ter			BRCA2:p.Gln1802Ter		NF2
IDH1:p.Arg132His		BRCA2:p.Gln1802Ter			BRCA2:p.Gln3299Ter		NRAS
KRAS:p.Glu63Lys		BRCA2:p.Gln3299Ter			BRCA2:p.Glu2635AsnfsTer13		PIK3CA
KRAS:p.Gly12Val		BRCA2:p.Glu2635AsnfsTer13			BRCA2:p.Gly1303AlafsTer32		PIK3R1
MET amplification		BRCA2:p.Gly1303AlafsTer32			BRCA2:p.Gly2793Ter		PTCH1
NF1:c.3871-1G>A		BRCA2:p.Gly2793Ter			BRCA2:p.Gly2837AspfsTer26		PTEN
NF1:c.5268+2T>G		BRCA2:p.Gly2837AspfsTer26			BRCA2:p.Gly931GlufsTer29		TP53
NF1:c.6006+1G>A		BRCA2:p.Gly931GlufsTer29			BRCA2:p.Ile1977PhefsTer27		TSC1
NF1:c.7322-1G>A		BRCA2:p.Ile1977PhefsTer27			BRCA2:p.Leu1387Ter		TSC2
NF1:p.Ala211SerfsTer4		BRCA2:p.Leu1387Ter			BRCA2:p.Leu1740Ter
NF1:p.Arg1534Ter		BRCA2:p.Leu1740Ter			BRCA2:p.Pro1612HisfsTer5
NF1:p.Asp1485llefsTer8		BRCA2:p.Pro1612HisfsTer5			BRCA2:p.Pro2408HisfsTer61
NF1:p.Gln1010Ter		BRCA2:p.Pro2408HisfsTer61			BRCA2:p.Pro2802LeufsTer19
NF1:p.Gln2071Ter		BRCA2:p.Pro2802LeufsTer19			BRCA2:p.Pro2914GInfsTer13
NF1:p.Thr1972AsnfsTer5		BRCA2:p.Pro2914GInfsTer13			BRCA2:p.Pro628HisfsTer16
PDGFRA:p.Asn659Lys		BRCA2:p.Pro628HisfsTer16			BRCA2:p.Ser3400ValfsTer27
PDGFRA:p.Val536Glu		BRCA2:p.Ser3400ValfsTer27			BRCA2:p.Thr665GInfsTer3
PDGFRA amplification		BRCA2:p.Thr665GInfsTer3			BRCA2:p.Trp2788CysfsTer33
PIK3CA:p.GLn546Lys		BRCA2:p.Trp2788CysfsTer33			BRCA2:p.Trp993Ter
PIK3CA:p.Glu39Lys		BRCA2:p.Trp993Ter			CDKN2A:c.151-1G>T
PIK3CA:p.Glu545Gln		CDKN2A:c.151-1G>T			CDKN2A:p.Glu120Ter
PIK3CA:p.Glu545Lys		CDKN2A:p.Glu120Ter			CDKN2A:p.Gly122AlafsTer24
PIK3CA:p.His1047Arg		CDKN2A:p.Gly122AlafsTer24			CHEK2:p.Ala392Val
PIK3CA:p.Lys111Glu		CDKN2A:p.Leu16ProfsTer9			EGFR:p.Ala289Val
PTEN:c.164+1G>A		CDKN2A:p.Trp15Ter			EGFR:p.Gly719Asp
PTEN:c.492+1G>C		CHEK2:p.Ala392Val			FGFR3:p.Arg669Gln
PTEN:c.634+1G>A		EGFR:p.Ala289Val			HRAS:p.Arg68Trp
PTEN:c.80-1G>A		EGFR:p.Arg222Cys			KRAS:p.Gly12Asp
PTEN:c.802-1G>A		EGFR:p.Glu746_Ala750del			KRAS:p.Gly12Ser
PTEN:p.Arg130Gln		EGFR:p.Gly598Val			KRAS:p.Gly13Asp
PTEN:p.Arg233Ter		EGFR:p.Gly719Asp			NF1:.5609+1G>A
PTEN:p.Asn48ThrfsTer6		FGFR3:FGFR3-TACC3			NF1:c.2325+1G>A
PTEN:p.Glu73AspfsTer25		FGFR3:p.Arg669Gln			NF1:c.288+1G>A
PTEN:p.Gly127Glu		H3F3A:p.Lys28Met			NF1:c.3709-2A>G
PTEN:p.Gly129Arg		HRAS:p.Arg68Trp			NF1:c.4174-1G>T
PTEN:p.Leu23Phe		IDH1:p.Arg132Gly			NF1:c.4725-2A>G
PTEN:p.Thr319AsnfsTer6		IDH1:p.Arg132His			NF1:c.6428-2A>G
TP53:c.375+1G>T		KRAS:p.Glu63Lys			NF1:c.6704+1_6704+8delinsT
TP53:p.Arg158Gly		KRAS:p.Gly12Asp			NF1:c.7457+1G>A
TP53:p.Arg158His		KRAS:p.Gly12Ser			NF1:c.7870-1G>A
TP53:p.Arg175His		KRAS:p.Gly13Asp			NF1:c.889-1G>A
TP53:p.Arg213Ter		NF1:.5609+1G>A			NF1:p.Arg 160GlyfsTer5
TP53:p.Arg248GIn		NF1:c.2325+1G>A			NF1:p.Arg 1769Ter
TP53:p.Arg273Cys		NF1:c.288+1G>A			NF1:p.Asn1563ThrfsTer7
TP53:p.Arg273His		NF1:c.3709-2A>G			NF1:p.Asn214LeufsTer11
TP53:p.Arg282Trp		NF1:c.4174-1G>T			NF1:p.Asp1302llefsTer7
TP53:P.Asp281His		NF1:c.4725-2A>G			NF1:p.Asp2525ThrfsTer23
TP53:p.Cys176Ser		NF1:c.5268+2T>G			NF1:p.Asp896llefsTer6
TP53:p.Cys238Phe		NF1:c.6428-2A>G			NF1:p.Gln1822SerfsTer41
TP53:p.Glu258Lys		NF1:c.6704+1_6704+8delinsT			NF1:p.Glu1181LysfsTer3
TP53:p.Glu258Ter		NF1:c.7322-1G>A			NF1:p.Gly1532Ter
TP53:p.His179Arg		NF1:c.7457+1G>A			NF1:p.Gly1699GlufsTer3
TP53:p.His193Arg		NF1:c.7870-1G>A			NF1:p.Gly823Ter
TP53:p.Leu194Arg		NF1:c.889-1G>A			NF1:p.Leu2395Ter
TP53:p.lle195Thr		NF1:p.Ala211SerfsTer4			NF1:p.Leu303SerfsTer12
TP53:p.lle255del		NF1:p.Arg 160GlyfsTer5			NF1:p.lle941SerfsTer13
TP53:p.Met133AsnfsTer34		NF1:p.Arg 1769Ter			NF1:p.Lys1655Ter
TP53:p.Ser215Arg		NF1:p.Arg1534Ter			NF1:p.Phe1934LeufsTer8
TP53:p.Tyr220Cys		NF1:p.Asn1563ThrfsTer7			NF1:p.Pro1431HisfsTer9
TP53:p.Val272Leu		NF1:p.Asn214LeufsTer11			NF1:p.Ser1660Ter
TSC1:p.GLn412Ter		NF1:p.Asp1302llefsTer7			NF1:p.Ser56AlafsTer7
TSC1:p.Ser282Ter		NF1:p.Asp1485llefsTer8			NF1:p.Trp1236Ter
TSC2:p.Arg1459Ter		NF1:p.Asp2525ThrfsTer23			NF1:p.Trp1258Ter
		NF1:p.Asp896llefsTer6			NF1:p.Trp2229Ter
		NF1:p.Gln1010Ter			NF1:p.Trp2369Ter
		NF1:p.Gln1822SerfsTer41			NF1:p.Trp336Ter
		NF1:p.Glu1181LysfsTer3			NF1:p.Trp599Ter
		NF1:p.Gly1532Ter			NF1:p.Trp777Ter
		NF1:p.Gly1699GlufsTer3			NF1:p.Tyr2285ThrfsTer5
		NF1:p.Gly823Ter			NF1:p.Val10SerfsTer14
		NF1:p.Leu2395Ter			NF1:p.Val110SerfsTer55
		NF1:p.Leu303SerfsTer12			NF1:p.Val1244LeufsTer22
		NF1:p.lle941SerfsTer13			NF2:c.448-1G>A
		NF1:p.Lys1655Ter			NF2:c.675+1G>A
		NF1:p.Phe1934LeufsTer8			NF2:p.Ala142LeufsTer32
		NF1:p.Pro1431HisfsTer9			NF2:p.Gly235Ter
		NF1:p.Ser1660Ter			NRAS:p.Gly12Asp
		NF1:p.Ser56AlafsTer7			NRAS:p.Gly12Ser
		NF1:p.Thr1972AsnfsTer5			PIK3CA:p.Arg88GIn
		NF1:p.Trp1236Ter			PIK3CA:p.Glu365Lys
		NF1:p.Trp1258Ter			PIK3CA:p.Glu542Lys
		NF1:p.Trp2229Ter			PIK3CA:p.Glu81Lys
		NF1:p.Trp2369Ter			PIK3CA:p.Gly118Asp
		NF1:p.Trp336Ter			PIK3R1:p.Asp560Tyr
		NF1:p.Trp599Ter			PTCH1:c.201+1G>A
		NF1:p.Trp777Ter			PTCH1:p.lle897SerfsTer6
		NF1:p.Tyr2285ThrfsTer5			PTEN:c.1026+1G>A
		NF1:p.Val10SerfsTer14			PTEN:c.801+1G>A
		NF1:p.Val110SerfsTer55			PTEN:p.Arg130Ter
		NF1:p.Val1244LeufsTer22			PTEN:p.Arg173Cys
		NF2:c.448-1G>A			PTEN:p.Gly129Glu
		NF2:c.675+1G>A			PTEN:p.Gly165Glu
		NF2:p.Ala142LeufsTer32			PTEN:p.Gly20Glu
		NF2:p.Gly235Ter			PTEN:p.Gly293Ter
		NRAS:p.Gly12Asp			PTEN:p.Pro246Leu
		NRAS:p.Gly12Ser			PTEN:p.Thr131lle
		PIK3CA:p.Arg88GIn			PTEN:p.Thr160lle
		PIK3CA:p.Gln546Lys			PTEN:p.Tyr16Ter
		PIK3CA:p.Glu365Lys			TP53:p.Ala76TyrfsTer68
		PIK3CA:p.Glu542Lys			TP53:p.Arg181His
		PIK3CA:p.Glu545Gln			TP53:p.Arg196GIn
		PIK3CA:p.Glu545Lys			TP53:p.Arg248Trp
		PIK3CA:p.Glu81Lys			TP53:p.Arg280GlufsTer65
		PIK3CA:p.Gly118Asp			TP53:p.Arg333ValfsTer12
		PIK3CA:p.His1047Arg			TP53:p.Arg337Cys
		PIK3CA:p.Lys111Glu			TP53:p.Cys141Tyr
		PIK3R1:p.Asp560Tyr			TP53:p.Gln100ArgfsTer23
		PIK3CA:p.Glu545GIn			TP53:p.Gly262ValfsTer83
		PTCH1:c.201+1G>A			TP53:p.His193Leu
		PTCH1:p.lle897SerfsTer6			TP53:p.Pro152Leu
		PTEN:c.1026+1G>A			TP53:p.Ser241Phe
		PTEN:c.164+1G>A			TP53:p.Trp91Ter
		PTEN:c.492+1G>C			TP53:p.Val173Met
		PTEN:c.634+1G>A			TP53:p.Val216Met
		PTEN:c.801+1G>A			TP53:p.Val218CysfsTer29
		PTEN:p.Arg130Gln			TP53:p.Val272Met
		PTEN:p.Arg130Ter			TSC1:c.664-1G>A
		PTEN:p.Arg173Cys			TSC1:p.Arg204Cys
		PTEN:p.Arg233Ter			TSC1:p.Arg228Ter
		PTEN:p.Glu73AspfsTer25			TSC1:p.Arg499Ter
		PTEN:p.Gly127Glu			TSC1:p.Gln109Ter
		PTEN:p.Gly129Arg			TSC1:p.Gln526Ter
		PTEN:p.Gly129Glu			TSC1:p.GLn654Ter
		PTEN:p.Gly165Glu			TSC1:p.Glu214ArgfsTer10
		PTEN:p.Gly20Glu			TSC1:p.Gly1012AlafsTer78
		PTEN:p.Gly293Ter			TSC1:p.Gly20ValfsTer6
		PTEN:p.Leu23Phe			TSC1:p.Gly363GlufsTer76
		PTEN:p.Pro246Leu			TSC1:p.Gly388GlufsTer51
		PTEN:p.Thr131lle			TSC1:p.His436llefsTer3
		PTEN:p.Thr160lle			TSC1:p.Ile554Ter
		PTEN:p.Thr319AsnfsTer6			TSC1:p.Pro366HisfsTer73
		PTEN:p.Tyr16Ter			TSC1:p.Pro512GInfsTer19
		TP53:c.375+1G>T			TSC1:p.Ser295AlafsTer23
		TP53:p.Ala76TyrfsTer68			TSC1:p.Thr294ProfsTer24
		TP53:p.Arg158Gly			TSC1:p.Val1004Ter
		TP53:p.Arg158His			TSC2:c.2220+1del
		TP53:p.Arg175His			TSC2:c.2966+1G>A
		TP53:p.Arg181His			TSC2:c.3611-1G>A
		TP53:p.Arg196GIn			TSC2:c.4570-1G>A
		TP53:p.Arg248Trp			TSC2:p.Arg1032Ter
		TP53:p.Arg273Cys			TSC2:p.Arg1138Ter
		TP53:p.Arg280GlufsTer65			TSC2:p.Arg1361Ter
		TP53:p.Arg282Trp			TSC2:p.Arg505Ter
		TP53:p.Arg333ValfsTer12			TSC2:p.Arg852GlyfsTer42
		TP53:p.Arg337Cys			TSC2:p.ASp1028ThrfsTer2
		TP53:p.Cys141Tyr			TSC2:p.Asp1373ThrfsTer10
		TP53:p.Cys176Ser			TSC2:p.Asp1403ThrfsTer8
		TP53:p.Gln100ArgfsTer23			TSC2:p.Asp214ThrfsTer2
		TP53:p.Glu285Lys			TSC2:p.Gln1178Ter
		TP53:p.Gly262ValfsTer83			TSC2:p.Gln370Ter
		TP53:p.His179Arg			TSC2:p.Gln397ArgfsTer28
		TP53:p.His193Leu			TSC2:p.Gln595Ter
		TP53:p.lle195Thr			TSC2:p.Gly1151AlafsTer40
		TP53:p.lle255del			TSC2:p.Gly1551Ter
		TP53:p.Met133AsnfsTer34			TSC2:p.Gly269AlafsTer24
		TP53:p.Pro152Leu			TSC2:p.His520ThrfsTer15
		TP53:p.Ser215Arg			TSC2:p.Thr1203GlnfsTer7
		TP53:p.Ser241Phe			TSC2:p.Thr1785HisfsTer41
		TP53:p.Trp91Ter			TSC2:p.Trp896CysfsTer52
		TP53:p.Tyr220Cys			TSC2:p.Tyr324ThrfsTer39
		TP53:p.Val173Met			TSC2:p.Val1683CysfsTer143
		TP53:p.Val216Met			TSC2:p.Val789SerfsTer40
		TP53:p.Val218CysfsTer29			TSC2:p.Val827TrpfsTer2
		TP53:p.Val272Leu
		TP53:p.Val272Met
		TSC1:c.664-1G>A
		TSC1:p.Arg204Cys
		TSC1:p.Arg228Ter
		TSC1:p.Arg499Ter
		TSC1:p.Gln109Ter
		TSC1:p.Gln526Ter
		TSC1:p.GLn654Ter
		TSC1:p.Glu214ArgfsTer10
		TSC1:p.Gly1012AlafsTer78
		TSC1:p.Gly20ValfsTer6
		TSC1:p.Gly363GlufsTer76
		TSC1:p.Gly388GlufsTer51
		TSC1:p.His436llefsTer3
		TSC1:p.Ile554Ter
		TSC1:p.Pro366HisfsTer73
		TSC1:p.Pro512GInfsTer19
		TSC1:p.Ser295AlafsTer23
		TSC1:p.Thr294ProfsTer24
		TSC1:p.Val1004Ter
		TSC2:c.2220+1del
		TSC2:c.2966+1G>A
		TSC2:c.3611-1G>A
		TSC2:c.4570-1G>A
		TSC2:p.Arg1032Ter
		TSC2:p.Arg1138Ter
		TSC2:p.Arg1361Ter
		TSC2:p.Arg505Ter
		TSC2:p.Arg852GlyfsTer42
		TSC2:p.ASp1028ThrfsTer2
		TSC2:p.Asp1373ThrfsTer10
		TSC2:p.Asp1403ThrfsTer8
		TSC2:p.Asp214ThrfsTer2
		TSC2:p.Gln1178Ter
		TSC2:p.Gln370Ter
		TSC2:p.Gln397ArgfsTer28
		TSC2:p.Gln595Ter
		TSC2:p.Gly1151AlafsTer40
		TSC2:p.Gly1551Ter
		TSC2:p.Gly269AlafsTer24
		TSC2:p.His520ThrfsTer15
		TSC2:p.Thr1203GlnfsTer7
		TSC2:p.Thr1785HisfsTer41
		TSC2:p.Trp896CysfsTer52
		TSC2:p.Tyr324ThrfsTer39
		TSC2:p.Val1683CysfsTer143
		TSC2:p.Val789SerfsTer40
		TSC2:p.Val827TrpfsTer2
